# Supplementary material for: Potential Cost-Effectiveness of Machine Learning-Enabled Primary Care Identification of Hepatitis C Virus Patients in the US
Source: Viruses. 2026 Feb 28;18(3):299. doi: 10.3390/v18030299 (PMC13030576; doi:10.3390/v18030299)
Supplement: Supplementary file 1 [file viruses-18-00299-s001.zip]

Archive with 1 entries (1 files):
- viruses-4112195-supplementary.pdf
